# Supplementary material for: ﻿First northwestern Pacific records of the deep-sea cardinalfish Epigonusglossodontus (Teleostei, Epigonidae) from the Daito Islands, Japan
Source: Zookeys. 2025 Mar 10;1231:1–10. doi: 10.3897/zookeys.1231.136445 (PMC11915012; doi:10.3897/zookeys.1231.136445)
Supplement: XML Treatment for Epigonus glossodontus [file zookeys.1231.136445-treatment1.xml]

<!DOCTYPE tp:taxon-treatment
  PUBLIC "-//TaxonX//DTD Taxonomic Treatment Publishing DTD v0 20100105//EN" "tax-treatment-NSO.dtd">
<tp:taxon-treatment xmlns:tp="http://www.plazi.org/taxpub"><tp:treatment-meta><kwd-group><label>Taxon classification</label><kwd>
              <named-content content-type="kingdom">Animalia</named-content>
            </kwd><kwd>
              <named-content content-type="order">Perciformes</named-content>
            </kwd><kwd>
              <named-content content-type="family">Epigonidae</named-content>
            </kwd></kwd-group><mixed-citation publication-type="journal"><person-group><name><surname>Sato</surname><given-names>Mao</given-names></name><name><surname>Ito</surname><given-names>Shohei</given-names></name><name><surname>Fujiwara</surname><given-names>Yoshihiro</given-names></name><name><surname>Koeda</surname><given-names>Keita</given-names></name></person-group><article-title>﻿First northwestern Pacific records of the deep-sea cardinalfish <italic><tp:taxon-name><tp:taxon-name-part taxon-name-part-type="genus" reg="Epigonus">Epigonus</tp:taxon-name-part><tp:taxon-name-part taxon-name-part-type="species" reg="glossodontus">glossodontus</tp:taxon-name-part></tp:taxon-name></italic> (<tp:taxon-name><tp:taxon-name-part taxon-name-part-type="subclass">Teleostei</tp:taxon-name-part></tp:taxon-name>, <tp:taxon-name><tp:taxon-name-part taxon-name-part-type="family">Epigonidae</tp:taxon-name-part></tp:taxon-name>) from the Daito Islands, Japan</article-title><source>Zookeys</source><day>10</day><month>03</month><year>2025</year><volume>1231</volume><fpage>1</fpage><lpage>10</lpage><pub-id pub-id-type="doi">10.3897/zookeys.1231.136445</pub-id></mixed-citation></tp:treatment-meta><tp:nomenclature><label>﻿</label><tp:taxon-name>
            <object-id xmlns:xlink="http://www.w3.org/1999/xlink" content-type="arpha" xlink:type="simple">4A5D42AC-69A9-5F6D-9276-8060BF675399</object-id>
            <tp:taxon-name-part taxon-name-part-type="genus" reg="Epigonus">Epigonus</tp:taxon-name-part>
            <tp:taxon-name-part taxon-name-part-type="species" reg="glossodontus">glossodontus</tp:taxon-name-part>
          </tp:taxon-name><tp:taxon-authority>Gon, 1985</tp:taxon-authority><xref ref-type="fig" rid="F1">Figs 1</xref><xref ref-type="fig" rid="F2">, 2b, c, d [New standard Japanese name: Horaanahisui-yasemutsu]</xref><tp:nomenclature-citation-list><tp:nomenclature-citation><tp:taxon-name>
                <tp:taxon-name-part taxon-name-part-type="genus" reg="Epigonus">Epigonus</tp:taxon-name-part>
                <tp:taxon-name-part taxon-name-part-type="species" reg="glossodontus">glossodontus</tp:taxon-name-part>
              </tp:taxon-name><comment>Gon, 1985: 222, figs 1, 2 (holotype locality: off Pearl Harbor, Mamala Bay, Oahu Island, Hawaiian Islands); <xref ref-type="bibr" rid="B15">Okamoto and Motomura 2011</xref>: 157–158, figs 2c, g, 4b (Oahu and Molokai islands, Hawaiian Islands).</comment></tp:nomenclature-citation></tp:nomenclature-citation-list></tp:nomenclature><tp:treatment-sec sec-type="material" id="SECID0EWOAC"><title>Material examined.</title><p>Japan • 1 specimen, 114.8 mm SL; northeast of Minamidaito Island; <named-content xmlns:xlink="http://www.w3.org/1999/xlink" content-type="dwc:verbatimCoordinates" xlink:type="simple"><named-content content-type="geo-json" specific-use="{&#34;type&#34;:&#34;Point&#34;,&#34;coordinates&#34;:[131.284417,25.849850]}" id="NCID0E6OAC" xlink:type="simple">25°50.991'N, 131°17.065'E</named-content></named-content>; 537 m depth; 30 April 2024; collected using suction sampler equipped on <italic>KM-ROV</italic>; <named-content xmlns:xlink="http://www.w3.org/1999/xlink" content-type="dwc:institutional_code" xlink:title="National Museum of Nature and Science" xlink:href="http://grbio.org/institution/national-science-museum-natural-history" xlink:type="simple">NSMT-P</named-content> 149549 • 1, 97.7 mm SL; data as for <named-content xmlns:xlink="http://www.w3.org/1999/xlink" content-type="dwc:institutional_code" xlink:title="National Museum of Nature and Science" xlink:href="http://grbio.org/institution/national-science-museum-natural-history" xlink:type="simple">NSMT-P</named-content> 149549; <named-content xmlns:xlink="http://www.w3.org/1999/xlink" content-type="dwc:institutional_code" xlink:title="University of the Ryukyus, Ichthyological Laboratory" xlink:href="http://grbio.org/institution/national-science-museum-natural-history" xlink:type="simple">URIL</named-content> 1427 • 1♀, 98.7 mm SL; northeast of Kitadaito Island; <named-content xmlns:xlink="http://www.w3.org/1999/xlink" content-type="dwc:verbatimCoordinates" xlink:type="simple"><named-content content-type="geo-json" specific-use="{&#34;type&#34;:&#34;Point&#34;,&#34;coordinates&#34;:[131.343283,25.955800]}" id="NCID0EVPAC" xlink:type="simple">25°57.348'N, 131°20.597'E</named-content></named-content>; 343 m depth; 10 May 2024; suction sampler equipped on <italic>TripodFinder2</italic>; <named-content xmlns:xlink="http://www.w3.org/1999/xlink" content-type="dwc:institutional_code" xlink:title="University of the Ryukyus, Ichthyological Laboratory" xlink:href="http://grbio.org/institution/national-science-museum-natural-history" xlink:type="simple">URIL</named-content> 1428 • 1, 36.0 mm SL; northeast of Kitadaito Island; <named-content xmlns:xlink="http://www.w3.org/1999/xlink" content-type="dwc:verbatimCoordinates" xlink:type="simple"><named-content content-type="geo-json" specific-use="{&#34;type&#34;:&#34;Point&#34;,&#34;coordinates&#34;:[131.343250,25.955850]}" id="NCID0EEAAE" xlink:type="simple">25°57.351'N, 131°20.595'E</named-content></named-content>; 342 m depth; 10 May 2024; suction sampler equipped on <italic>TripodFinder2</italic>; <named-content xmlns:xlink="http://www.w3.org/1999/xlink" content-type="dwc:institutional_code" xlink:title="National Museum of Nature and Science" xlink:href="http://grbio.org/institution/national-science-museum-natural-history" xlink:type="simple">NSMT-P</named-content> 149550 • 1, 58.5 mm SL; south off of Minamidaito Island; <named-content xmlns:xlink="http://www.w3.org/1999/xlink" content-type="dwc:verbatimCoordinates" xlink:type="simple"><named-content content-type="geo-json" specific-use="{&#34;type&#34;:&#34;Point&#34;,&#34;coordinates&#34;:[131.250800,25.809217]}" id="NCID0ESAAE" xlink:type="simple">25°48.553'N, 131°15.048'E</named-content></named-content>; 478 m depth; 11 May 2024; suction sampler equipped on <italic>KM-ROV</italic>; <named-content xmlns:xlink="http://www.w3.org/1999/xlink" content-type="dwc:institutional_code" xlink:title="University of the Ryukyus, Ichthyological Laboratory" xlink:href="http://grbio.org/institution/national-science-museum-natural-history" xlink:type="simple">URIL</named-content> 1429 • 1, 54.6 mm SL; data as for <named-content xmlns:xlink="http://www.w3.org/1999/xlink" content-type="dwc:institutional_code" xlink:title="University of the Ryukyus, Ichthyological Laboratory" xlink:href="http://grbio.org/institution/national-science-museum-natural-history" xlink:type="simple">URIL</named-content> 1429; <named-content xmlns:xlink="http://www.w3.org/1999/xlink" content-type="dwc:institutional_code" xlink:title="National Museum of Nature and Science" xlink:href="http://grbio.org/institution/national-science-museum-natural-history" xlink:type="simple">NSMT-P</named-content> 149551 • 1, 107.3 mm SL; data as for <named-content xmlns:xlink="http://www.w3.org/1999/xlink" content-type="dwc:institutional_code" xlink:title="University of the Ryukyus, Ichthyological Laboratory" xlink:href="http://grbio.org/institution/national-science-museum-natural-history" xlink:type="simple">URIL</named-content> 1429; <named-content xmlns:xlink="http://www.w3.org/1999/xlink" content-type="dwc:institutional_code" xlink:title="National Museum of Nature and Science" xlink:href="http://grbio.org/institution/national-science-museum-natural-history" xlink:type="simple">NSMT-P</named-content> 149552. HIGH SEA • 1♀, 97.5 mm SL; Kyushu-Palau Ridge, hill west of Kita-Koho Seamount; <named-content xmlns:xlink="http://www.w3.org/1999/xlink" content-type="dwc:verbatimCoordinates" xlink:type="simple"><named-content content-type="geo-json" specific-use="{&#34;type&#34;:&#34;Point&#34;,&#34;coordinates&#34;:[135.272600,26.725183]}" id="NCID0EQBAE" xlink:type="simple">26°43.511'N, 135°16.356'E</named-content></named-content>; 562 m depth; 17 May 2024; suction sampler equipped on <italic>Crambon</italic>; <named-content xmlns:xlink="http://www.w3.org/1999/xlink" content-type="dwc:institutional_code" xlink:title="National Museum of Nature and Science" xlink:href="http://grbio.org/institution/national-science-museum-natural-history" xlink:type="simple">NSMT-P</named-content> 149553.</p></tp:treatment-sec><tp:treatment-sec sec-type="description" id="SECID0EACAE"><title>Description.</title><p>Meristic and proportional characters are shown in Table <xref ref-type="table" rid="T1">1</xref>. Body moderately elongated, compressed, deepest at dorsal-fin origin; nape humped; dorsal and ventral profiles gently curved, slightly concave between first and second dorsal fins. First and second dorsal-fin origins above 5<sup>th</sup> and 14<sup>th</sup> lateral-line scales, respectively. Origin of anal fin below middle of second dorsal fin. Origin of pelvic fin at level of dorsal-fin origin; upper base of pectoral fin slightly anterior to point below dorsal-fin origin. Caudal fin deeply forked, with rounded lobes. Pectoral fin rounded, reaching vertical through anus. Respective distal margins of dorsal and anal fins slightly emarginated.</p><table-wrap id="T1" position="float" orientation="portrait"><label>Table 1.</label><caption><p>Counts and measurements of <italic><tp:taxon-name><tp:taxon-name-part taxon-name-part-type="genus" reg="Epigonus">Epigonus</tp:taxon-name-part><tp:taxon-name-part taxon-name-part-type="species" reg="glossodontus">glossodontus</tp:taxon-name-part></tp:taxon-name></italic>.</p></caption><table id="TID0EQYAE" rules="all"><tbody><tr><th rowspan="3" colspan="2"/><th rowspan="1" colspan="1">This study</th><th rowspan="1" colspan="1">
                    <xref ref-type="bibr" rid="B3">Gon (1985)</xref>
                  </th></tr><tr><th rowspan="1" colspan="1">Daito Islands and Kyushu-Palau Ridge</th><th rowspan="1" colspan="1">Hawaiian Islands</th></tr><tr><th rowspan="1" colspan="1">(<italic>N</italic> = 8)</th><th rowspan="1" colspan="1">(<italic>N</italic> = 5)</th></tr><tr><th rowspan="1" colspan="2">Standard length (mm)</th><th rowspan="1" colspan="1">36.0–114.8</th><th rowspan="1" colspan="1">39.6–78.3</th></tr><tr><td rowspan="1" colspan="4">Counts</td></tr><tr><td rowspan="13" colspan="1"/><td rowspan="1" colspan="1">Dorsal fin rays</td><td rowspan="1" colspan="1">VII-I, 10</td><td rowspan="1" colspan="1">VII-I, 10</td></tr><tr><td rowspan="1" colspan="1">Anal fin rays</td><td rowspan="1" colspan="1">II, 9</td><td rowspan="1" colspan="1">II, 9</td></tr><tr><td rowspan="1" colspan="1">Principal caudal rays</td><td rowspan="1" colspan="1">9+8</td><td rowspan="1" colspan="1">9+8</td></tr><tr><td rowspan="1" colspan="1">Pectoral fin rays</td><td rowspan="1" colspan="1">17</td><td rowspan="1" colspan="1">17</td></tr><tr><td rowspan="1" colspan="1">Pelvic fin rays</td><td rowspan="1" colspan="1">I, 5</td><td rowspan="1" colspan="1">I, 5</td></tr><tr><td rowspan="1" colspan="1">Pored lateral-line scales</td><td rowspan="1" colspan="1">37–38</td><td rowspan="1" colspan="1">37–39</td></tr><tr><td rowspan="1" colspan="1">Scales above lateral line</td><td rowspan="1" colspan="1">2.5</td><td rowspan="1" colspan="1">2.5</td></tr><tr><td rowspan="1" colspan="1">Scales below lateral line</td><td rowspan="1" colspan="1">7</td><td rowspan="1" colspan="1">7</td></tr><tr><td rowspan="1" colspan="1">Predorsal scales</td><td rowspan="1" colspan="1">13–15</td><td rowspan="1" colspan="1">13–16</td></tr><tr><td rowspan="1" colspan="1">Branchiostegal rays</td><td rowspan="1" colspan="1">7</td><td rowspan="1" colspan="1">7</td></tr><tr><td rowspan="1" colspan="1">Gill rakers</td><td rowspan="1" colspan="1">5+18–19</td><td rowspan="1" colspan="1">5–6+19–21</td></tr><tr><td rowspan="1" colspan="1">Vertebrae</td><td rowspan="1" colspan="1">10+15</td><td rowspan="1" colspan="1">10+15</td></tr><tr><td rowspan="1" colspan="1">Pyloric caeca</td><td rowspan="1" colspan="1">7–8</td><td rowspan="1" colspan="1">6–8</td></tr><tr><td rowspan="1" colspan="4">Measurements (% of standard length)</td></tr><tr><td rowspan="34" colspan="1"/><td rowspan="1" colspan="1">Head length</td><td rowspan="1" colspan="1">32.3–35.0</td><td rowspan="1" colspan="1">33.4–38.4</td></tr><tr><td rowspan="1" colspan="1">Head depth</td><td rowspan="1" colspan="1">18.7–21.9</td><td rowspan="1" colspan="1">-</td></tr><tr><td rowspan="1" colspan="1">Head width</td><td rowspan="1" colspan="1">15.2–17.0</td><td rowspan="1" colspan="1">-</td></tr><tr><td rowspan="1" colspan="1">Body depth</td><td rowspan="1" colspan="1">22.0–26.8</td><td rowspan="1" colspan="1">23.1–26.3</td></tr><tr><td rowspan="1" colspan="1">Body width</td><td rowspan="1" colspan="1">12.8–16.7</td><td rowspan="1" colspan="1">14.6–16.7</td></tr><tr><td rowspan="1" colspan="1">Orbit diameter</td><td rowspan="1" colspan="1">12.8–14.7</td><td rowspan="1" colspan="1">13.3–15.9</td></tr><tr><td rowspan="1" colspan="1">Interorbital width</td><td rowspan="1" colspan="1">7.9–9.7</td><td rowspan="1" colspan="1">8.2–9.5</td></tr><tr><td rowspan="1" colspan="1">Eye diameter</td><td rowspan="1" colspan="1">10.3–13.3</td><td rowspan="1" colspan="1">-</td></tr><tr><td rowspan="1" colspan="1">Snout length</td><td rowspan="1" colspan="1">7.1–8.5</td><td rowspan="1" colspan="1">6.2–8.7</td></tr><tr><td rowspan="1" colspan="1">Upper jaw length</td><td rowspan="1" colspan="1">12.4–15.3</td><td rowspan="1" colspan="1">13.2–15.4</td></tr><tr><td rowspan="1" colspan="1">Lower jaw length</td><td rowspan="1" colspan="1">14.3–16.9</td><td rowspan="1" colspan="1">14.2–17.7</td></tr><tr><td rowspan="1" colspan="1">Postorbital length</td><td rowspan="1" colspan="1">10.8–14.1</td><td rowspan="1" colspan="1">-</td></tr><tr><td rowspan="1" colspan="1">Caudal peduncle length</td><td rowspan="1" colspan="1">26.1–28.4</td><td rowspan="1" colspan="1">23.0–25.7</td></tr><tr><td rowspan="1" colspan="1">Caudal peduncle depth</td><td rowspan="1" colspan="1">10.3–12.5</td><td rowspan="1" colspan="1">8.3–11.4</td></tr><tr><td rowspan="1" colspan="1">First spine length on first dorsal fin</td><td rowspan="1" colspan="1">2.3–4.7</td><td rowspan="1" colspan="1">2.4–3.0</td></tr><tr><td rowspan="1" colspan="1">Second spine length on first dorsal fin</td><td rowspan="1" colspan="1">12.8–15.0</td><td rowspan="1" colspan="1">12.7–14.1</td></tr><tr><td rowspan="1" colspan="1">Third spine length on first dorsal fin</td><td rowspan="1" colspan="1">14.7–15.8</td><td rowspan="1" colspan="1">14.6–15.5</td></tr><tr><td rowspan="1" colspan="1">Second dorsal-fin spine length</td><td rowspan="1" colspan="1">10.8–13.2</td><td rowspan="1" colspan="1">11.4–12.9</td></tr><tr><td rowspan="1" colspan="1">Longest dorsal ray</td><td rowspan="1" colspan="1">17.6–20.0</td><td rowspan="1" colspan="1">16.1–21.0</td></tr><tr><td rowspan="1" colspan="1">First spine length on anal fin</td><td rowspan="1" colspan="1">1.4–3.4</td><td rowspan="1" colspan="1">1.5–2.2</td></tr><tr><td rowspan="1" colspan="1">Second spine length on anal fin</td><td rowspan="1" colspan="1">11.4–13.4</td><td rowspan="1" colspan="1">11.5–13.1</td></tr><tr><td rowspan="1" colspan="1">Longest anal ray length</td><td rowspan="1" colspan="1">16.2–19.3</td><td rowspan="1" colspan="1">17.0–18.8</td></tr><tr><td rowspan="1" colspan="1">Pectoral fin length</td><td rowspan="1" colspan="1">17.6–21.0</td><td rowspan="1" colspan="1">20.4–21.6</td></tr><tr><td rowspan="1" colspan="1">Pelvic fin spine length</td><td rowspan="1" colspan="1">11.5–13.8</td><td rowspan="1" colspan="1">12.4–13.7</td></tr><tr><td rowspan="1" colspan="1">Pelvic fin length</td><td rowspan="1" colspan="1">16.1–19.3</td><td rowspan="1" colspan="1">17.7–20.7</td></tr><tr><td rowspan="1" colspan="1">Pre-first dorsal-fin length</td><td rowspan="1" colspan="1">35.5–37.8</td><td rowspan="1" colspan="1">36.9–39.5</td></tr><tr><td rowspan="1" colspan="1">Pre-second dorsal-fin length</td><td rowspan="1" colspan="1">55.0–56.9</td><td rowspan="1" colspan="1">56.1–59.2</td></tr><tr><td rowspan="1" colspan="1">Pre-anal fin length</td><td rowspan="1" colspan="1">60.1–63.3</td><td rowspan="1" colspan="1">62.3–64.2</td></tr><tr><td rowspan="1" colspan="1">Pre-pectoral fin length</td><td rowspan="1" colspan="1">31.7–35.8</td><td rowspan="1" colspan="1">-</td></tr><tr><td rowspan="1" colspan="1">Pre-pelvic fin length</td><td rowspan="1" colspan="1">35.1–38.3</td><td rowspan="1" colspan="1">36.1–38.9</td></tr><tr><td rowspan="1" colspan="1">Pre-anus length</td><td rowspan="1" colspan="1">53.1–56.9</td><td rowspan="1" colspan="1">-</td></tr><tr><td rowspan="1" colspan="1">First dorsal-fin base length</td><td rowspan="1" colspan="1">10.6–12.5</td><td rowspan="1" colspan="1">11.0–12.6</td></tr><tr><td rowspan="1" colspan="1">Second dorsal-fin base length</td><td rowspan="1" colspan="1">11.0–14.1</td><td rowspan="1" colspan="1">11.0–12.6</td></tr><tr><td rowspan="1" colspan="1">Anal fin base length</td><td rowspan="1" colspan="1">9.2–12.8</td><td rowspan="1" colspan="1">10.1–11.5</td></tr></tbody></table></table-wrap><p>Head triangular. Snout short, its tip rounded. Eye large, protruding. Pupil circular. Nostrils horizontally level with center of pupil; anterior nostril circular with a short rim directed anteriorly, midway between snout tip and anterior margin of orbit; posterior nostril a vertical slit laterally in front of eye. Mouth small, terminal. Maxillary mustache-like processes absent. Lower jaw slightly projecting; maxilla extending beyond vertical through center of pupil. Conical teeth in a line, decreasing in size posteriorly; upper jaw teeth apparent when mouth closed; two or three large conical teeth projecting anteriorly [not inclined in small specimens (<named-content xmlns:xlink="http://www.w3.org/1999/xlink" content-type="dwc:institutional_code" xlink:title="National Museum of Nature and Science" xlink:href="http://grbio.org/institution/national-science-museum-natural-history" xlink:type="simple">NSMT-P</named-content> 149550 and 149551 and <named-content xmlns:xlink="http://www.w3.org/1999/xlink" content-type="dwc:institutional_code" xlink:title="University of the Ryukyus, Ichthyological Laboratory" xlink:href="http://grbio.org/institution/national-science-museum-natural-history" xlink:type="simple">URIL</named-content> 1429)] on each side of mandibular symphysis, posteriorly adjacent to 3–6 mid-sized retrorse conical teeth. Mandibular symphysis sunken, toothless. Vomer spoon-shaped, with diamond-shaped head bearing small conical teeth in two (partly three) rows along midline. Palatine thin, with small conical teeth in two rows on entirety. Minute conical teeth scattered on endopterygoid. Tongue broad, with deeply-forked V-shaped teeth patch (opening rostrally) on posterior three-fourths. Posterior margin of preopercle smooth, membranous, covered by ctenoid scales. Opercle with weak ridge hidden under scales. Ribs absent on last abdominal vertebra.</p><p>All rays of second dorsal and anal fins branched; last anal ray bifurcating at base. Two uppermost and lowermost pectoral fin rays unbranched. Third spine of first dorsal fin longest. Lateral line generally arched, highest below middle of first dorsal-fin base, anterior (rising) and posterior (lowering) portions straight; last pored lateral-line scale on end of hypural, followed by three or four pored scales and further three small tubular scales on caudal fin. Almost entire head and trunk scaled, except for around nostrils, upper and lower rips, and gular region; all scales ctenoid, these on snout smaller than others; predorsal scales reaching to snout, level with anterior nostrils; one scale row on cheek, encircling ventral and posterior margins of eye. Small cycloid scales covering second dorsal, anal, and caudal fins, except respective distal margins; basal one-third of pectoral fin scaled; pelvic fin without scales, except for base.</p><p><bold><italic>Color</italic></bold>—In life, head and body glossy bluish-green; all scales with black margins; ventral surface whitish. Dorsal, anal, pectoral, and caudal fin scaled areas bluish-green, respective distal margins black; scaleless part of pectoral fin translucent gray. Iris silver, dorsally bluish-green.</p><p>Fresh specimens with head and body light coppery-brown, ventrum lighter. All scale posterior margins dark brown, resulting in mottled effect on fins; infraorbital and opercular regions pale bluish. First dorsal fin brown, spines pale bluish; cycloid scales edged with brown, with mottled pattern on scaled areas of second dorsal, anal, and caudal fins. Pelvic and pectoral fins translucent, with dense melanophores.</p></tp:treatment-sec><tp:treatment-sec sec-type="distribution" id="SECID0EKUAE"><title>Distribution.</title><p>Currently known from Oahu and Molokai islands, Hawaii (<xref ref-type="bibr" rid="B3">Gon 1985</xref>; <xref ref-type="bibr" rid="B15">Okamoto and Motomura 2011</xref>), Kitadaito and Minamidaito islands in the Daito Islands, Japan, and Kita-Koho Seamount at Kyushu-Palau Ridge (this study).</p></tp:treatment-sec><tp:treatment-sec sec-type="Ecological notes" id="SECID0EYUAE"><title>Ecological notes.</title><p>During the 44 hours of ROV observations near Kitadaito and Minamidaito islands, at least 122 <italic><tp:taxon-name><tp:taxon-name-part taxon-name-part-type="genus" reg="Epigonus">E.</tp:taxon-name-part><tp:taxon-name-part taxon-name-part-type="species" reg="glossodontus">glossodontus</tp:taxon-name-part></tp:taxon-name></italic> individuals were sighted at depths between 340–588 m (total depth surveyed 284–1009 m), generally forming sparse schools of several individuals within and around small caves, fissures, and recesses, and slowly swimming a few to some tens of centimeters from the bottom or walls. Swimming was sometimes directed vertically or upside down along the recess walls or ceiling (Figs <xref ref-type="fig" rid="F1">1c</xref>, <xref ref-type="fig" rid="F2">2b, c, d</xref>), while a few individuals swam horizontally above the rocky seafloor. Water temperatures in which <italic><tp:taxon-name><tp:taxon-name-part taxon-name-part-type="genus" reg="Epigonus">E.</tp:taxon-name-part><tp:taxon-name-part taxon-name-part-type="species" reg="glossodontus">glossodontus</tp:taxon-name-part></tp:taxon-name></italic> were observed ranged from 7.9 to 16.7 °C, the temperature range over the entire depth surveyed being 3.8 to 18.2 °C.</p><p>The body color of living individuals recorded by the <abbrev xmlns:xlink="http://www.w3.org/1999/xlink" xlink:title="remotely operated vehicles" id="ABBRID0E5VAE" xlink:type="simple">ROVs</abbrev> was overall bluish-green with black-edged scales (Figs <xref ref-type="fig" rid="F1">1c</xref>, <xref ref-type="fig" rid="F2">2c</xref>). Although four attempts were made to bring captured individuals to the surface alive, each failed due to decompression, resulting in loss of the bluish-green coloration. Immediately after death, scales were pale blue, but quickly turned coppery-brown (Fig. <xref ref-type="fig" rid="F1">1a, b</xref>). Dissection of two captured females (<named-content xmlns:xlink="http://www.w3.org/1999/xlink" content-type="dwc:institutional_code" xlink:title="National Museum of Nature and Science" xlink:href="http://grbio.org/institution/national-science-museum-natural-history" xlink:type="simple">NSMT-P</named-content> 149553 and <named-content xmlns:xlink="http://www.w3.org/1999/xlink" content-type="dwc:institutional_code" xlink:title="University of the Ryukyus, Ichthyological Laboratory" xlink:href="http://grbio.org/institution/national-science-museum-natural-history" xlink:type="simple">URIL</named-content> 1428) revealed well-developed ovaries.</p><p>During a subsequent expedition centered on the Kita-Koho Seamount of the Kyushu-Palau Ridge, an ROV dive conducted on a western hill for five hours at depths of 534–778 m, with water temperatures of 5.6–9.3 °C, recorded more than 10 <italic><tp:taxon-name><tp:taxon-name-part taxon-name-part-type="genus" reg="Epigonus">E.</tp:taxon-name-part><tp:taxon-name-part taxon-name-part-type="species" reg="glossodontus">glossodontus</tp:taxon-name-part></tp:taxon-name></italic> individuals at a site with several recesses at 567 m depth with a temperature of 9.3 °C, where one specimen (<named-content xmlns:xlink="http://www.w3.org/1999/xlink" content-type="dwc:institutional_code" xlink:title="National Museum of Nature and Science" xlink:href="http://grbio.org/institution/national-science-museum-natural-history" xlink:type="simple">NSMT-P</named-content> 149553) was collected at a later date.</p></tp:treatment-sec><tp:treatment-sec><!--Section generated to contain objects referenced in tp:taxon-treatment.--><fig id="F1" position="float" orientation="portrait"><object-id xmlns:xlink="http://www.w3.org/1999/xlink" content-type="doi" xlink:type="simple">10.3897/zookeys.1231.136445.figure1</object-id><object-id xmlns:xlink="http://www.w3.org/1999/xlink" content-type="arpha" xlink:type="simple">17166D52-6F4F-5C8A-BB30-D105F984245D</object-id><label>Figure 1.</label><caption><p>Fresh specimens (<bold>a, b</bold>) and in situ image (<bold>c</bold>) of <italic><tp:taxon-name><tp:taxon-name-part taxon-name-part-type="genus" reg="Epigonus">Epigonus</tp:taxon-name-part><tp:taxon-name-part taxon-name-part-type="species" reg="glossodontus">glossodontus</tp:taxon-name-part></tp:taxon-name></italic><bold>a</bold><named-content xmlns:xlink="http://www.w3.org/1999/xlink" content-type="dwc:institutional_code" xlink:title="National Museum of Nature and Science" xlink:href="http://grbio.org/institution/national-science-museum-natural-history" xlink:type="simple">NSMT-P</named-content> 149549, 114.8 mm SL <bold>b</bold> NSMT-P149551, 54.6 mm SL <bold>c</bold> not collected, image rotated 90° to left.</p></caption><graphic xmlns:xlink="http://www.w3.org/1999/xlink" xlink:href="zookeys-1231-001_article-136445__-g001.jpg" position="float" orientation="portrait" xlink:type="simple" id="oo_1272490.jpg"><uri content-type="original_file" xlink:type="simple">https://binary.pensoft.net/fig/1272490</uri></graphic></fig><fig id="F2" position="float" orientation="portrait"><object-id xmlns:xlink="http://www.w3.org/1999/xlink" content-type="doi" xlink:type="simple">10.3897/zookeys.1231.136445.figure2</object-id><object-id xmlns:xlink="http://www.w3.org/1999/xlink" content-type="arpha" xlink:type="simple">6E6345E1-DD1E-5F81-8E40-3B50F152F9AD</object-id><label>Figure 2.</label><caption><p>Habitats of <italic><tp:taxon-name><tp:taxon-name-part taxon-name-part-type="genus" reg="Epigonus">Epigonus</tp:taxon-name-part><tp:taxon-name-part taxon-name-part-type="species" reg="glossodontus">glossodontus</tp:taxon-name-part></tp:taxon-name></italic><bold>a</bold> overhang on steep slope off Kitadaito Island <bold>b</bold> inner part of <bold>a</bold> (indicated by dashed box) <bold>c</bold> cave with branches off Minamidaito Island <bold>d</bold> fissure with small recesses on a wall off Minamidaito Island. Arrowheads indicate <italic><tp:taxon-name><tp:taxon-name-part taxon-name-part-type="genus" reg="Epigonus">E.</tp:taxon-name-part><tp:taxon-name-part taxon-name-part-type="species" reg="glossodontus">glossodontus</tp:taxon-name-part></tp:taxon-name></italic>.</p></caption><graphic xmlns:xlink="http://www.w3.org/1999/xlink" xlink:href="zookeys-1231-001_article-136445__-g002.jpg" position="float" orientation="portrait" xlink:type="simple" id="oo_1272491.jpg"><uri content-type="original_file" xlink:type="simple">https://binary.pensoft.net/fig/1272491</uri></graphic></fig></tp:treatment-sec><ref-list><ref id="B15"><mixed-citation xmlns:xlink="http://www.w3.org/1999/xlink" xlink:type="simple"><person-group><name name-style="western"><surname>Okamoto</surname><given-names>M</given-names></name><name name-style="western"><surname>Motomura</surname><given-names>H</given-names></name></person-group> (<year>2011</year>) <article-title><italic><tp:taxon-name><tp:taxon-name-part taxon-name-part-type="genus">Epigonus</tp:taxon-name-part><tp:taxon-name-part taxon-name-part-type="species">carbonarius</tp:taxon-name-part></tp:taxon-name></italic>, a new species of deepwater cardinalfish (<tp:taxon-name><tp:taxon-name-part taxon-name-part-type="order">Perciformes</tp:taxon-name-part></tp:taxon-name>: <tp:taxon-name><tp:taxon-name-part taxon-name-part-type="family">Epigonidae</tp:taxon-name-part></tp:taxon-name>) from the Marquesas Islands, with a redefinition of the <italic><tp:taxon-name><tp:taxon-name-part taxon-name-part-type="genus">Epigonus</tp:taxon-name-part><tp:taxon-name-part taxon-name-part-type="species">oligolepis</tp:taxon-name-part></tp:taxon-name></italic> group.</article-title><source>Ichthyological Research</source><volume>58</volume>: <fpage>155</fpage>–<lpage>160</lpage>. <ext-link xlink:href="10.1007/s10228-011-0205-7" ext-link-type="doi" xlink:type="simple">https://doi.org/10.1007/s10228-011-0205-7</ext-link></mixed-citation></ref><ref id="B3"><mixed-citation xmlns:xlink="http://www.w3.org/1999/xlink" xlink:type="simple"><person-group><name name-style="western"><surname>Gon</surname><given-names>O</given-names></name></person-group> (<year>1985</year>) <article-title>Two new species of the deep-sea cardinalfish genus <italic><tp:taxon-name><tp:taxon-name-part taxon-name-part-type="genus">Epigonus</tp:taxon-name-part></tp:taxon-name></italic> (<tp:taxon-name><tp:taxon-name-part taxon-name-part-type="order">Perciformes</tp:taxon-name-part></tp:taxon-name>, <tp:taxon-name><tp:taxon-name-part taxon-name-part-type="family">Apogonidae</tp:taxon-name-part></tp:taxon-name>) from the Hawaiian Islands, with a key to the Hawaiian species.</article-title><source>Pacific Science</source><volume>39</volume>: <fpage>221</fpage>–<lpage>229</lpage>.</mixed-citation></ref></ref-list></tp:taxon-treatment>
